# Supplementary material for: Coffee Consumption Modulates Amoxicillin-Induced Dysbiosis in the Murine Gut Microbiome
Source: Front Microbiol. 2021 Jun 30;12:637282. doi: 10.3389/fmicb.2021.637282 (PMC8278525; doi:10.3389/fmicb.2021.637282)
Supplement: Supplementary file 7 [file Data_Sheet_1.CSV]

	Muribaculaceae	Erysipelotrichaceae	Lachnospiraceae	Bacteroidaceae	Akkermansiaceae	Lactobacillaceae	Burkholderiaceae	Ruminococcaceae	Bifidobacteriaceae	Clostridiaceae 1	Other				Muribaculaceae
	0.422729421	0.290623002	0.037280031	0.00642184	0.035751022	0.14995413	0.012565678	0.00961886	0.029551583	0	0.005504434	D0	Caf_ABX	M1	Erysipelotrichaceae
	0.447441958	0.230811418	0.140659685	0.004439686	0.042516518	0.045728761	0.007495234	0.04256875	0.007051265	0.012222193	0.019064532	D0	Caf_ABX	M2	Lachnospiraceae
	0.480273117	0.135946407	0.155270701	0.005604045	0.025733518	0.114367612	0.013527006	0.035138008	0.012399755	0.014203356	0.007536475	D0	Caf_ABX	M3	Bacteroidaceae
	0.388448471	0.405849813	0.017314226	0.00415977	0.057583413	0.029597526	0.007056364	0.02238871	0.032210994	0.020341493	0.01504922	D0	Caf_ABX	M4	Akkermansiaceae
	0.493834471	0.155183224	0.141841995	0.004423854	0.022711439	0.09495611	0.005817194	0.044134039	0.0142469	0.007837537	0.015013237	D0	Caf_ABX	M5	Lactobacillaceae
	0.424430264	0.190311238	0.106133611	0.017606459	0.021304857	0.138768069	0.013803881	0.036775622	0.011668186	0.003177497	0.036020315	D0	Caf_ABX	M6	Burkholderiaceae
	0.359744913	0.454442691	0.02909184	0.003881756	0.040587809	0.037175276	0.008083436	0.015782963	0.030435524	0.011709252	0.00906454	D0	Caf	M7	Ruminococcaceae
Mean	0.430986088	0.266166828	0.089656013	0.006648201	0.035169797	0.087221069	0.009764113	0.029486707	0.01965203	0.009927333	0.015321822				Bifidobacteriaceae
SEM	0.044152061	0.114540096	0.055479915	0.004549658	0.012086165	0.046192086	0.003144392	0.012556473	0.00982958	0.006365759	0.009552497				Clostridiaceae 1
	0.408608119	0.348008174	0.027726619	0.017029543	0.021520297	0.101445619	0.013447032	0.01758458	0.02770139	0.003178848	0.013749779	D0	Caf	M8	Other
	0.267155127	0.41123049	0.087184066	0.003417172	0.022011514	0.129944894	0.011298218	0.018809839	0.042175907	0.000861989	0.005910784	D0	Caf	M9
	0.458448132	0.255270071	0.079195233	0.007176267	0.024764529	0.127090408	0.00932274	0.013135132	0.02050362	0	0.005093868	D0	Caf	M10
	0.379728941	0.350072221	0.044654107	0.002397123	0.013122714	0.132026184	0.012231476	0.024247826	0.012170011	0.013368573	0.015980823	D0	Caf	M11
	0.338246149	0.437404655	0.010850844	0.009226908	0.021677083	0.142389646	0.0111215	0.006618769	0.012081098	0.00560996	0.004773387	D0	Caf	M12
Mean	0.370437294	0.360397122	0.049922174	0.007849403	0.020619227	0.12657935	0.011484193	0.016079229	0.022926405	0.004603874	0.009101728
SEM	0.064796188	0.062969799	0.029299572	0.005215317	0.003930666	0.013586213	0.001360087	0.005909591	0.011247528	0.004797087	0.004772964
	0.390097889	0.178302726	0.240999919	0.004206779	0.027263166	0.064719683	0.005743872	0.062292695	0.004449478	0.009546153	0.012377639	D0	Decaf_ABX	M13
	0.377207063	0.378711878	0.043840289	0.001504815	0.024277689	0.125401284	0.017154896	0.004614767	0.014345907	0.005016051	0.007925361	D0	Decaf_ABX	M14
	0.391711325	0.350696677	0.020864594	0.006716685	0.012147195	0.188853162	0.009646302	0.007431225	0.008717399	0.001857806	0.001357628	D0	Decaf_ABX	M15
	0.486168927	0.180206795	0.104874446	0.004498456	0.009265476	0.165435746	0.016651	0.01900094	0.00295421	0.004968444	0.005975561	D0	Decaf_ABX	M16
	0.462085123	0.27333073	0.054197579	0.003201874	0.032253026	0.106442796	0.013978914	0.026708317	0.007887544	0.00382663	0.016087466	D0	Decaf_ABX	M17
	0.397826398	0.293364793	0.048691549	0.003074503	0.052981553	0.137208637	0.009152009	0.022880023	0.015801516	0.001430001	0.017589018	D0	Decaf_ABX	M18
Mean	0.417516121	0.275768933	0.085578063	0.003867185	0.026364684	0.131343551	0.012054499	0.023821328	0.009026009	0.004440848	0.010218779
SEM	0.041088839	0.076549287	0.073940887	0.001596102	0.014392203	0.039996105	0.00418117	0.018929828	0.004715427	0.002670453	0.005703906
	0.509429066	0.232958478	0.042387543	0.00916955	0.028719723	0.112283737	0.020242215	0.010553633	0.00467128	0.001816609	0.027768166	D0	Decaf	M19
	0.398347107	0.332579382	0.033144846	0.013310135	0.026446281	0.117877338	0.026359287	0.01400609	0.022966507	0.003305785	0.011657242	D0	Decaf	M20
	0.444936767	0.213052709	0.014308133	0.004430906	0.001292347	0.189513523	0.015231238	0.011446506	0.069232899	0.029354749	0.007200222	D0	Decaf	M21
	0.45422972	0.154304143	0.037046225	0.00570578	0.001323079	0.239477384	0.014553874	0.017117341	0.017696188	0.044819317	0.013726949	D0	Decaf	M22
	0.457519275	0.177857624	0.027322404	0.003218804	0.000673703	0.223519725	0.011078674	0.008533573	0.049704319	0.033385732	0.007186167	D0	Decaf	M23
	0.414042801	0.177603931	0.017650482	0.001422383	0.000840499	0.265856339	0.014805715	0.006788647	0.077455227	0.020236633	0.003297343	D0	Decaf	M24
Mean	0.446417456	0.214726045	0.028643272	0.006209593	0.009882605	0.191421341	0.017045167	0.011407632	0.040287737	0.022153138	0.011806015
SEM	0.035392593	0.05861281	0.010065296	0.003967762	0.012535376	0.058531158	0.004951178	0.003407805	0.027039637	0.015621887	0.007889404
	0.60702482	0.087259413	0.043905126	0.004698335	0.001198885	0.118884065	0.017821269	0.034670469	0.029810122	0.044877195	0.009850301	D0	Control_ABX	M25
	0.466929699	0.064885222	0.145373027	0.005200861	0.000466284	0.187804878	0.019763271	0.050035868	0.023637016	0.02338594	0.012517934	D0	Control_ABX	M26
	0.508670738	0.125311016	0.036266305	0.007841363	0.001017869	0.169946468	0.025748322	0.045050139	0.042298123	0.023222499	0.014627158	D0	Control_ABX	M27
	0.469581941	0.159057934	0.033033033	0.007693086	0.000506124	0.204811553	0.026757094	0.015352431	0.024091507	0.042885582	0.016229713	D0	Control_ABX	M28
	0.470619269	0.112850144	0.187489009	0.004999372	0.001406858	0.101695767	0.010727296	0.056123603	0.00710966	0.036678809	0.010300214	D0	Control_ABX	M29
	0.564067537	0.073520573	0.145347249	0.005272936	0.001338725	0.134200317	0.008524124	0.030162286	0.005600787	0.021474236	0.01049123	D0	Control_ABX	M30
Mean	0.514482334	0.10381405	0.098568958	0.005950992	0.000989124	0.152890508	0.018223563	0.038565799	0.022091203	0.032087377	0.012336092
SEM	0.053631218	0.032411062	0.062517088	0.001297792	0.000375987	0.037265661	0.006858679	0.013580247	0.012719228	0.009731408	0.002386413
	0.516597895	0.041610645	0.178102833	0.012378877	0.000996801	0.177546479	0.007116695	0.029370856	0.002596319	0.021210997	0.012471603	D0	Control	M31
	0.649674529	0.059895173	0.045101023	0.009045566	0.000718573	0.146969313	0.011032209	0.01606222	0.023966523	0.024811903	0.012722969	D0	Control	M32
	0.450884552	0.02812329	0.004158307	0.000583622	0.000875433	0.355900055	0.0118913	0.005216123	0.075834397	0.059821266	0.006711654	D0	Control	M33
	0.161497952	0.064709324	0.330258493	0.226844044	0.179516745	0.000481878	0.033507727	0.000309779	6.88E-05	0	0.002805218	D0	Control	M34
	0.444441537	0.054132545	0.135475262	0.003453599	0.000758745	0.202114021	0.018916303	0.031265535	0.028021245	0.069726067	0.011695141	D0	Control	M35
	0.550894903	0.018275172	0.226670148	0.003306936	0.000754213	0.078554231	0.021727149	0.044498593	0.008760479	0.035070925	0.011487251	D0	Control	M36
Mean	0.462331895	0.044457692	0.153294344	0.042602107	0.030603418	0.160260996	0.017365231	0.021120518	0.023207961	0.03510686	0.009648973
SEM	0.151017458	0.016844831	0.109225037	0.082489237	0.06659613	0.110081134	0.008728458	0.015433442	0.025697844	0.023596841	0.003661684
	0.245913527	0.448681149	0.037344774	0.002477566	0.0129619	0.125872436	0.005317703	0.010091549	0.104662054	0.0002115	0.006465843	D5	Caf_ABX	M1
	0.227012681	0.330905338	0.139663816	0.003302861	0.01356532	0.179121203	0.007873784	0.028693601	0.057239752	0	0.012621646	D5	Caf_ABX	M2
	0.299049453	0.321912276	0.200919483	0.001149354	0.04575671	0.039015905	0.005684642	0.031001491	0.05228007	0	0.003230616	D5	Caf_ABX	M3
	0.246339403	0.441313122	0.160550028	0.002651586	0.009831988	0.021681997	0.003871785	0.052937864	0.04592172	0	0.014900507	D5	Caf_ABX	M4
	0.252249522	0.61928295	0.009930533	0.003799711	0.004895333	0.0106998	0.004848711	0.005687911	0.078861485	0.005431489	0.004312555	D5	Caf_ABX	M5
	0.314116436	0.542282077	0.012878963	0.006092821	0.014433683	0.017122928	0.00848793	0.008235813	0.064815009	0	0.01153434	D5	Caf_ABX	M6
Mean	0.264113504	0.450729485	0.093547933	0.00324565	0.016907489	0.065585712	0.006014093	0.022774705	0.067296682	0.000940498	0.008844251
SEM	0.031318782	0.106330233	0.076160743	0.001514043	0.013288401	0.06392625	0.001639076	0.016716907	0.019662163	0.002009916	0.004394874
	0.494255169	0.136569074	0.02368722	0.007187846	0.058319569	0.224529432	0.015972991	0.009039261	0.023433104	0	0.007006335	D5	Caf	M7
	0.416190497	0.28594615	0.021366476	0.012561976	0.020877337	0.166929764	0.009471508	0.018120373	0.016097116	0.025991062	0.00644774	D5	Caf	M8
	0.35964271	0.38659843	0.013509647	0.007088592	0.016338727	0.115706157	0.015385104	0.008741537	0.047204298	0.020661814	0.009122985	D5	Caf	M9
	0.358398607	0.366554768	0.08079075	0.015342534	0.026333458	0.082804924	0.010518463	0.024120353	0.021459654	0.001342783	0.012333706	D5	Caf	M10
	0.33112922	0.325192084	0.080908033	0.002281723	0.036577416	0.155110594	0.004260768	0.023538999	0.033573923	0.000582072	0.006845169	D5	Caf	M11
	0.415464725	0.215473941	0.190958942	0.004654163	0.035989125	0.04073545	0.007511175	0.052094374	0.014446339	0.009331367	0.013340399	D5	Caf	M12
Mean	0.395846821	0.286055741	0.068536845	0.008186139	0.032405939	0.130969387	0.010520002	0.02260915	0.026035739	0.009651516	0.009182722
SEM	0.053827509	0.087033179	0.061311907	0.004470274	0.013721611	0.059615957	0.004137928	0.014543776	0.011297026	0.010269303	0.002735553
	0.422165821	0.163282572	0.010152284	0	0.012690355	0.329103215	0.014382403	0.018612521	0.017766497	0.002538071	0.009306261	D5	Decaf_ABX	M13
	0.587558252	0.139054828	0.083195196	0.011885028	0.018202859	0.076251837	0.016670316	0.045882463	0.00259594	0.002658493	0.016044788	D5	Decaf_ABX	M14
	0.354680697	0.19531412	0.139539706	0.00647937	0.011455526	0.257567904	0.005105743	0.014747045	0.005572258	0.001840141	0.007697491	D5	Decaf_ABX	M15
	0.570125591	0.116326823	0.115324006	0.007927033	0.071773077	0.006207917	0.004775321	0.077598969	0.006876462	0	0.023064801	D5	Decaf_ABX	M16
	0.533307974	0.199966716	0.128191717	0.011387951	0.027507013	0.026912653	0.008701441	0.037468499	0.019233512	0.000523037	0.006799486	D5	Decaf_ABX	M17
	0.394962994	0.301062822	0.08639377	0.00554211	0.071240661	0.036199095	0.005682416	0.063839489	0.011049142	0.01389035	0.01013715	D5	Decaf_ABX	M18
Mean	0.477133555	0.185834647	0.093799447	0.007203582	0.035478249	0.122040437	0.009219607	0.043024831	0.010515635	0.003575015	0.012174996
SEM	0.090152513	0.059295016	0.042627159	0.003981726	0.025995588	0.124615735	0.004683718	0.022595184	0.006181466	0.004715692	0.005699265
	0.416688608	0.295725821	0.038792347	0.008140249	0.018979287	0.084210988	0.021590311	0.03819993	0.064814815	0.002830437	0.010027207	D5	Decaf	M19
	0.476302842	0.186213475	0.069359373	0.008811126	0.055201325	0.139672658	0.012250226	0.015388091	0.029320213	0.000200823	0.007279847	D5	Decaf	M20
	0.538050314	0.227358491	0.037224843	0.009198113	0.000550314	0.096540881	0.016548742	0.028694969	0.02908805	0.001218553	0.01552673	D5	Decaf	M21
	0.504299297	0.245039272	0.03627532	0.004878049	0.000930136	0.109528731	0.014675486	0.024472923	0.034167011	0.016349731	0.009384043	D5	Decaf	M22
	0.541396125	0.234060862	0.026154528	0.005997549	0.001486349	0.090875903	0.015019948	0.019791911	0.025215781	0.027327962	0.012673081	D5	Decaf	M23
	0.5370764	0.075367424	0.206516458	0.003977894	0.002125592	0.06738127	0.006224948	0.063069355	0.011235273	0.018310458	0.008714928	D5	Decaf	M24
Mean	0.502302264	0.210627558	0.069053812	0.00683383	0.013212167	0.098035072	0.014384944	0.031602863	0.032306857	0.011039661	0.010600973
SEM	0.044768199	0.068491211	0.06290163	0.001995289	0.019865912	0.022546396	0.004622942	0.015786971	0.016195695	0.010228196	0.002737209
	0.365832476	0.030815749	0.303911477	0.003184508	0.000386001	0.10856279	0.017080546	0.068322182	0.005339681	0.081735718	0.014828873	D5	Control_ABX	M25
	0.379066478	0.214521452	0.149292786	0.003748232	0.001037247	0.131518152	0.005822725	0.037458746	0.027510608	0.041772749	0.008250825	D5	Control_ABX	M26
	0.424701886	0.19325566	0.030689254	0.010032148	0.000570008	0.126929479	0.032308078	0.01621104	0.111995258	0.040539	0.012768189	D5	Control_ABX	M27
	0.45371471	0.026795443	0.27568103	0.012951956	0.003070827	0.077488856	0.01731055	0.071173848	0.003912828	0.039103517	0.018796434	D5	Control_ABX	M28
	0.537585498	0.139863203	0.046665993	0.0137134	0.00148253	0.109100711	0.03022339	0.025708413	0.029246268	0.050473399	0.015937195	D5	Control_ABX	M29
	0.394908644	0.131862309	0.014349909	0.003370215	0.00103862	0.355271525	0.011488406	0.009199203	0.035185892	0.037051168	0.006274111	D5	Control_ABX	M30
Mean	0.425968282	0.122852303	0.136765075	0.00783341	0.001264206	0.151478586	0.019038949	0.038012239	0.035531756	0.048445925	0.012809271
SEM	0.057750421	0.072374102	0.116724678	0.004542931	0.000881958	0.092776406	0.009483877	0.024067817	0.036198414	0.015473056	0.004343544
	0.460230498	0.106660744	0.019520742	0.007872461	0.000419536	0.198415636	0.011376817	0.017694529	0.032526344	0.134251376	0.011031317	D5	Control	M31
	0.491199916	0.088474389	0.004051459	0.002104654	0.000631396	0.249927653	0.010470653	0.004577622	0.056431033	0.087790376	0.004340849	D5	Control	M32
	0.441603106	0.113964776	0.004604077	0.00169186	0.000416031	0.27580086	0.010123423	0.002690334	0.042074608	0.101844404	0.005186521	D5	Control	M33
	0.545745654	0.02794297	0.169582952	0.002020433	0.00055276	0.109579902	0.006747484	0.038769442	0.077481702	0.008615432	0.012961269	D5	Control	M34
	0.210026145	0.038490394	0.323655792	0.106058884	0.287234284	0.000295555	0.031192452	0.000204615	4.55E-05	0	0.002796408	D5	Control	M35
	0.55139622	0.094451384	0.016843293	0.01031551	0.005681589	0.209312165	0.022101785	0.010093887	0.01958335	0.04948221	0.010738607	D5	Control	M36
Mean	0.45003359	0.078330776	0.089709719	0.0216773	0.049155933	0.173888629	0.015335436	0.012338405	0.038023756	0.063663966	0.007842495
SEM	0.114679606	0.033068925	0.119670948	0.037878785	0.10648868	0.093358275	0.008538962	0.013120401	0.024915808	0.048831301	0.003863
	0.084186891	0.095817145	0.000113527	0.565454867	0.001034361	0.002863414	0.152114133	0.000466724	0.051945103	0	0.046003835	D7	Caf_ABX	M1
	0.265888348	0.131409118	0.000793634	0.330694848	0.075144629	0.007142708	0.11948372	0.0009816	0.054739876	0	0.013721518	D7	Caf_ABX	M2
	0.33906861	0.082385354	0.000835407	0.401937433	0.010913615	0.001724138	0.110735869	0.003377177	0.024137931	0.000142197	0.024742268	D7	Caf_ABX	M3
	0.158044515	0.096285407	0.000678464	0.501611353	0.033583988	0.001564237	0.126853998	0.001356929	0.069731064	0	0.010290044	D7	Caf_ABX	M4
	0.16974908	0.329154873	0.055291889	0.197416307	0.005341903	0.024730245	0.159022708	0.008598123	0.011960755	0.011535105	0.027199012	D7	Caf_ABX	M5
	0.210454602	0.06383418	0.000681283	0.431747801	0.070894752	0.001713531	0.116045254	0.005821875	0.064288369	0	0.034518353	D7	Caf_ABX	M6
Mean	0.204565341	0.13314768	0.009732367	0.404810435	0.032818875	0.006623046	0.13070928	0.003433738	0.04613385	0.001946217	0.026079172
SEM	0.081397844	0.089958707	0.020376229	0.118614482	0.030240445	0.008326361	0.018324233	0.002929919	0.020999485	0.004288595	0.012064145
	0.494043996	0.132336319	0.182397183	0.007738458	0.041300756	0.075232588	0.009520911	0.04269194	0.005738631	0.000282584	0.008716633	D7	Caf	M7
	0.379580699	0.33194335	0.157977671	0.006744941	0.0310152	0.007994004	0.010684294	0.048309921	0.011318434	0.003132266	0.011299218	D7	Caf	M8
	0.426126014	0.235986918	0.191008445	0.011922504	0.031482861	0.026411658	0.013537009	0.046448087	0.004491638	0.000269084	0.012315781	D7	Caf	M9
	0.423522759	0.206631932	0.102710126	0.00656327	0.027182035	0.16551557	0.004220687	0.027484955	0.023910497	0.001433822	0.010824347	D7	Caf	M10
	0.391526176	0.349923369	0.027909978	0.005807857	0.061103493	0.087823667	0.013027345	0.014438977	0.033354844	0.004436557	0.010647737	D7	Caf	M11
	0.302403152	0.140590939	0.138962574	0.01428759	0.053841103	0.156769534	0.015600788	0.043414314	0.005121471	0	0.129008536	D7	Caf	M12
Mean	0.402867133	0.232902138	0.13349433	0.008844103	0.040987575	0.086624504	0.011098506	0.037131366	0.013989253	0.001592386	0.030468709
SEM	0.057799564	0.084496165	0.055414229	0.003140011	0.012585324	0.059278554	0.003649247	0.012180275	0.010935458	0.001657713	0.044081403
	0.016918621	0.017874026	0.008489167	0.628188414	0.001910809	0.003015495	0.242603079	0.004060469	0.001184304	0.000248803	0.075506812	D7	Decaf_ABX	M13
	0.020820826	0.007156408	0.000696429	0.589683245	0.002185346	0.002689657	0.285007565	0.001056651	0.000792488	0	0.089911385	D7	Decaf_ABX	M14
	0.241943772	0.004844748	0.000954269	0.497306027	0.00738457	0.00180577	0.185289584	0.002774719	0.003420686	0	0.054275857	D7	Decaf_ABX	M15
	0.246001705	0.026393862	0.000767263	0.287331628	0.283307758	0.015839727	0.111713555	0.001210571	0.020272805	0	0.007161125	D7	Decaf_ABX	M16
	0.267799179	0.002917078	0.048146083	0.340540231	0.211874222	0.000872263	0.089642944	0.01956158	0.002731186	0	0.015915233	D7	Decaf_ABX	M17
	0.362442742	0.005897298	0.003875897	0.320790757	0.155499509	0.005489309	0.120171355	0.001057063	0.019286761	0.000166905	0.005322404	D7	Decaf_ABX	M18
Mean	0.192654474	0.010847237	0.010488185	0.443973384	0.110360369	0.004952037	0.17240468	0.004953509	0.007948038	6.92847E-05	0.041348803
SEM	0.129202707	0.008447038	0.017064125	0.134424656	0.112783392	0.005070216	0.071919496	0.006624673	0.008417531	0.000100795	0.033679291
	0.468211447	0.169996712	0.126593296	0.008645868	0.015492931	0.134987718	0.007736794	0.034235315	0.023500513	0.000676969	0.009922439	D7	Decaf	M19
	0.530589623	0.1125	0.165589623	0.005542453	0.019009434	0.074268868	0.012783019	0.04995283	0.022169811	0.000495283	0.007099057	D7	Decaf	M20
	0.41739645	0.189136095	0.199668639	0.004118343	0.024686391	0.091621302	0.007668639	0.030840237	0.019195266	0.000189349	0.01547929	D7	Decaf	M21
	0.296014023	0.049996189	0.32619465	0.007926225	0.004420395	0.207682341	0	0.097172472	0.00205777	0.001676701	0.006859233	D7	Decaf	M22
	0.662327389	0.133297173	0.02750469	0.004068072	0.001943635	0.046805433	0.025696657	0.029877732	0.024431035	0.031595362	0.012452822	D7	Decaf	M23
	0.533607741	0.247333147	0.055427451	0.010064004	0.002327436	0.013943064	0.032023792	0.052065599	0.018490184	0.020580566	0.014137017	D7	Decaf	M24
Mean	0.484691112	0.150376553	0.150163058	0.006727494	0.01131337	0.094884788	0.01431815	0.049024031	0.01830743	0.009202372	0.010991643
SEM	0.112881466	0.06203546	0.098532014	0.002292522	0.00886555	0.062756655	0.011089458	0.023253399	0.007574714	0.012364435	0.003305037
	0.168899129	0.008669504	0.00033194	0.646620065	0.000253837	0.003709923	0.162279845	0.002460265	0.002694576	0.000585777	0.003495138	D7	Control_ABX	M25
	0.276415128	0.005617978	0.000638004	0.447417857	0.000620281	0.007425655	0.231010527	0.009729557	0.007744657	0.005015418	0.008364938	D7	Control_ABX	M26
	0.472690672	0.00468336	0.043095126	0.28017994	0.01464577	0.007990469	0.111578991	0.046053037	0.005196886	0.00273196	0.011153791	D7	Control_ABX	M27
	0.034052628	0.01520689	0.000143012	0.659298926	0.000286023	0.007261806	0.22714994	0.000556156	0.000222462	0.001398335	0.054423823	D7	Control_ABX	M28
	0.06039886	0.005716386	0	0.645492142	0.001507214	0.001433692	0.214318537	0.001452072	0	0.001525595	0.0681555	D7	Control_ABX	M29
	0.002386192	0.028877204	0.000271483	0.671319978	4.29E-05	0.020989912	0.216386134	0.000371503	0.000271483	0.001428857	0.057654388	D7	Control_ABX	M30
Mean	0.169140435	0.011461887	0.007413261	0.558388151	0.002892671	0.008135243	0.193787329	0.010103765	0.002688344	0.002114324	0.033874596
SEM	0.164078786	0.00854621	0.015958606	0.146072341	0.005277276	0.006205161	0.043169818	0.016389218	0.002915708	0.00144126	0.026623357
	0.490519353	0.053298659	0.187062893	0.003787209	0.000605953	0.078900194	0.015451814	0.072007473	0.022117302	0.06084783	0.015401318	D7	Control	M31
	0.583444771	0.053891415	0.098555764	0.013238834	0.001069805	0.080770259	0.030489436	0.054158866	0.01002942	0.053757689	0.020593742	D7	Control	M32
	0.552236624	0.025460481	0.132175227	0.008551798	0.000730923	0.076210896	0.023316441	0.064175032	0.014813371	0.078160023	0.024169184	D7	Control	M33
	0.584902192	0.112826572	0.067113037	0.006354208	0.001391624	0.129683602	0.025206774	0.024629119	0.020480504	0.007430747	0.01998162	D7	Control	M34
	0.208528785	0.103601042	0.26164416	0.20687041	0.148756219	0.000402748	0.061881071	0.000521204	0	0	0.007794362	D7	Control	M35
	0.502181869	0.179793074	0.03564893	0.005173142	0.001513232	0.138759854	0.026675113	0.012598536	0.046030405	0.035050676	0.016575169	D7	Control	M36
Mean	0.486968932	0.088145207	0.130366669	0.0406626	0.025677959	0.084121259	0.030503442	0.038015038	0.018911834	0.039207828	0.017419233
SEM	0.129699227	0.050931921	0.075758298	0.074391492	0.055043225	0.045039159	0.014750543	0.026868268	0.014151	0.028170848	0.005157967
	0.465731192	0.000304311	0.109822485	0.096162299	0.196483516	0	0.054268808	0.043009298	0.001420118	0	0.032797971	D10	Caf_ABX	M1
	0.387429065	9.25E-05	0.26801135	0.041635825	0.172989144	0	0.028219837	0.076023933	0.000308414	0	0.025289909	D10	Caf_ABX	M2
	0.248873511	0.000301738	0.099452848	0.201822498	0.296346958	6.03E-05	0.106976183	0.03178307	0.000321854	0	0.014060991	D10	Caf_ABX	M3
	0.40993184	0.000236051	0.296125815	0.030981677	0.116727155	0	0.016110472	0.097872592	0.00283261	0	0.029181789	D10	Caf_ABX	M4
	0.310737034	0.006342664	0.122544559	0.194642188	0.215222395	0	0.081812343	0.023122625	0.032248568	0	0.013327624	D10	Caf_ABX	M5
	0.46631663	0.004912798	0.043693196	0.107068288	0.26194424	0	0.026928273	0.029353967	0.021954065	0	0.037828543	D10	Caf_ABX	M6
Mean	0.381503212	0.002031677	0.156608376	0.112052129	0.209952235	0.00001005	0.052385986	0.050194248	0.009847605	0	0.025414471
SEM	0.079298445	0.002577034	0.092413558	0.066693374	0.058357495	2.24725E-05	0.032653626	0.027380596	0.012585298	0	0.009108849
	0.368950533	0.355646169	0.085272933	0.021429847	0.036192631	0.027352819	0.016221204	0.057295077	0.00979225	0	0.021846538	D10	Caf	M7
	0.284276495	0.574726836	0.019034084	0.007245533	0.035016192	0.005148755	0.01218461	0.018871002	0.03003052	0	0.013465974	D10	Caf	M8
	0.342511628	0.258737542	0.242365449	0.010152824	0.030139535	0.016770764	0.012358804	0.063787375	0.006112957	0.000212625	0.016850498	D10	Caf	M9
	0.387498338	0.317808219	0.124218646	0.016438356	0.037611384	0.012714457	0.010054529	0.059555792	0.006490225	0.000398989	0.027211065	D10	Caf	M10
	0.386070702	0.208462099	0.112283611	0.006708374	0.052837868	0.154669481	0.012587623	0.03886837	0.015878998	0	0.011632874	D10	Caf	M11
	0.455466261	0.24447192	0.019829759	0.01702411	0.057492035	0.056493414	0.015454848	0.07727424	0.020162633	0.000237767	0.036093014	D10	Caf	M12
Mean	0.37079566	0.326642131	0.100500747	0.013166507	0.041548274	0.045524948	0.013143603	0.052608643	0.014744597	0.000141564	0.021183327
SEM	0.051591947	0.120964726	0.075502186	0.005472912	0.009988893	0.051472697	0.002089679	0.018844118	0.008480045	0.00015313	0.008451966
	0.276953105	0.000684849	0.056791138	0.236752444	0.270310066	0.00263667	0.132107453	0.004331673	0.002705155	0	0.016727447	D10	Decaf_ABX	M13
	0.46338542	0.000217782	0.225894267	0.032558393	0.126259052	0	0.011297436	0.106304786	0.000245005	0	0.033837861	D10	Decaf_ABX	M14
	0.0122741	0.000678248	0.007788912	0.416509867	0.402572966	0.001093948	0.033934276	0.000240669	0.003916335	0	0.12099068	D10	Decaf_ABX	M15
	0.438850216	0.000180029	0.162025924	0.148943831	0.169527124	0	0.036845895	0.04068651	0	0	0.00294047	D10	Decaf_ABX	M16
	0.216714346	0.000281386	0.289968579	0.204356798	0.163227501	0	0.050063312	0.057004174	0.000375182	0	0.018008723	D10	Decaf_ABX	M17
	0.502488112	0.000691142	0.054351432	0.088023886	0.218815659	0.000138228	0.057420104	0.027369236	0.004063917	0	0.046638284	D10	Decaf_ABX	M18
Mean	0.318444217	0.000455573	0.132803375	0.187857537	0.225118728	0.000644808	0.053611413	0.039322841	0.001884266	0	0.039857244
SEM	0.170874385	0.000231104	0.101474099	0.12284386	0.091529757	0.000972385	0.037963729	0.03581377	0.001735368	0	0.038815898
	0.310951814	0.405302925	0.025103097	0.013257314	0.003044477	0.140184329	0.018543633	0.026071794	0.044449365	0.000525864	0.012565387	D10	Decaf	M19
	0.396597251	0.336844971	0.053409555	0.016850415	0.004709405	0.071675514	0.018347625	0.045651286	0.036804138	0	0.019109841	D10	Decaf	M20
	0.313329805	0.411053769	0.054364607	0.009373208	0.002492171	0.096466852	0.0098143	0.027899078	0.063671651	0	0.01153456	D10	Decaf	M21
	0.43051268	0.199849975	0.120192724	0.010386313	0.001038631	0.04575748	0.01823375	0.094573151	0.023138398	0.040045007	0.016271891	D10	Decaf	M22
	0.474291612	0.282252768	0.067719084	0.005840683	0.0028617	0.043066241	0.019117095	0.04778101	0.018905986	0.02596641	0.01219741	D10	Decaf	M23
	0.390832718	0.277695716	0.16894387	0.007593242	0.001707903	0.024764586	0.010939808	0.056868538	0.014309453	0.030719165	0.015625	D10	Decaf	M24
Mean	0.38608598	0.318833354	0.081622156	0.010550196	0.002642381	0.070319167	0.015832702	0.049807476	0.033546499	0.016209408	0.014550682
SEM	0.05891461	0.074714455	0.048372504	0.003636768	0.001151101	0.03870379	0.003881319	0.022798265	0.016979137	0.016559646	0.00269193
	0.289990915	0.004143677	0.130581223	0.141837843	0.280772895	0.000288063	0.122471138	0.014602584	0.012586142	0	0.00272552	D10	Control_ABX	M25
	0.493539212	0.001584722	0.047216579	0.087342544	0.281552215	0.000223486	0.050853312	0.023831776	0.008715969	0	0.005140187	D10	Control_ABX	M26
	0.398529453	0.000167743	0.233805809	0.054097123	0.167798932	0.000894629	0.023316279	0.082445693	0.004612933	0	0.034331404	D10	Control_ABX	M27
	0.411029464	0.000448928	0.086643196	0.127141271	0.217139617	0.001370413	0.092857312	0.026179619	0.016752121	0	0.02043806	D10	Control_ABX	M28
	0.303694522	0.00082632	0.246069541	0.094809403	0.199599887	0.000304434	0.111401048	0.024398199	0.003196556	0	0.015700089	D10	Control_ABX	M29
	0.291593489	0.000865029	0.110645102	0.151616032	0.279063671	0.000602899	0.134944559	0.008886209	0.002621301	0	0.019161708	D10	Control_ABX	M30
Mean	0.364729509	0.001339403	0.142493575	0.109474036	0.237654536	0.000613987	0.089307275	0.030057347	0.008080837	0	0.016249495
SEM	0.075870576	0.00132779	0.073506355	0.033928729	0.045184325	0.000409391	0.039826415	0.024212345	0.005189435	0	0.010484886
	0.418625427	0.107113151	0.17072795	0.025784788	0.00089338	0.070330551	0.019685161	0.086534611	0.016388897	0.065463171	0.018452913	D10	Control	M31
	0.502694059	0.154065422	0.051864984	0.013174818	0.000695241	0.090416102	0.024229151	0.035943964	0.032537282	0.075850801	0.018528175	D10	Control	M32
	0.489088651	0.203619374	0.027470578	0.005411319	0.001005382	0.097315039	0.029747472	0.021852268	0.052545981	0.058933113	0.013010823	D10	Control	M33
	0.47952255	0.142520192	0.136158959	0.008148095	0.000714745	0.04602959	0.029947824	0.062683153	0.006504181	0.067900793	0.019869916	D10	Control	M34
	0.460852076	0.182539233	0.061271316	0.007166733	0.001048099	0.160302532	0.022576625	0.023879667	0.013257039	0.046286329	0.02082035	D10	Control	M35
	0.214476252	0.103961903	0.259537748	0.196877741	0.153427502	0	0.063644664	0.000572891	0	0	0.007501298	D10	Control	M36
Mean	0.427543169	0.148969879	0.117838589	0.042760582	0.026297392	0.077398969	0.031638483	0.038577759	0.020205563	0.052405701	0.016363913
SEM	0.098930851	0.036420542	0.080550525	0.069252566	0.056854468	0.049098026	0.014780208	0.028366684	0.017591738	0.025121967	0.004672419
	0.550044004	0.001040083	0.101021415	0.062324986	0.215483905	0.000826733	0.02466864	0.030589114	0.000240019	0	0.013761101	D12	Caf_ABX	M1
	0.553558826	0.00073092	0.054088114	0.059330578	0.267088416	0	0.025783849	0.025456195	0.000126021	0	0.01383708	D12	Caf_ABX	M2
	0.430093991	0.002153967	0.092900302	0.103362426	0.279679982	0	0.05348551	0.03200179	0.000139868	0	0.006182164	D12	Caf_ABX	M3
	0.433018594	0.000193355	0.04150688	0.10260707	0.312332828	0	0.060649028	0.022106925	9.67E-05	0	0.02748864	D12	Caf_ABX	M4
	0.468925743	0.005910708	0.057787215	0.080282337	0.30732813	0	0.027717204	0.028950993	0.000430391	0	0.022667279	D12	Caf_ABX	M5
	0.415307403	0.000470514	0.069832183	0.092691343	0.31759724	0	0.033053639	0.040934755	0.001293915	0	0.028819009	D12	Caf_ABX	M6
Mean	0.475158094	0.001749925	0.069522685	0.083433123	0.28325175	0.000137789	0.037559645	0.030006629	0.000387819	0	0.018792546
SEM	0.056542068	0.001961182	0.021211677	0.017733892	0.035288066	0.000308105	0.014193766	0.005887416	0.000420205	0	0.008165572
	0.401737199	0.384404871	0.041605521	0.014159362	0.053900765	0.011343355	0.022052116	0.022964344	0.02022766	0	0.027604807	D12	Caf	M7
	0.471749357	0.347543528	0.033706775	0.015907658	0.057374266	0.012027741	0.012900723	0.017847616	0.014695184	0	0.016247151	D12	Caf	M8
	0.434902588	0.322203212	0.064738672	0.009823942	0.055963353	0.035432419	0.0177714	0.028919918	0.023676803	0	0.006567691	D12	Caf	M9
	0.433367828	0.392491664	0.0522594	0.007991261	0.029435438	0.013970335	0.01213062	0.021444176	0.020524319	0.000689893	0.015695067	D12	Caf	M10
	0.400749778	0.386580252	0.027449485	0.017981955	0.043207523	0.03875969	0.018045495	0.021794383	0.026814081	0	0.018617359	D12	Caf	M11
	0.446634184	0.271955979	0.083145468	0.027416188	0.044530095	0.007660049	0.021792354	0.036506436	0.026228396	0	0.034130851	D12	Caf	M12
Mean	0.431523489	0.350863251	0.05048422	0.015546728	0.047401907	0.019865598	0.017448785	0.024912812	0.022027741	0.000114982	0.019810488
SEM	0.024817728	0.043190364	0.018991273	0.006307467	0.009692055	0.012363271	0.003861889	0.006136483	0.004134024	0.000257108	0.008871805
	0.421116382	0.000151408	0.150095892	0.047390734	0.251589785	0	0.016074493	0.088876552	0.000504694	0	0.024200061	D12	Decaf_ABX	M13
	0.037537162	0.000166708	0.023033536	0.35983996	0.374037954	0	0.014211886	0.000125031	0.004001	0	0.187046762	D12	Decaf_ABX	M14
	0.12192677	7.03E-05	0.027980022	0.415796138	0.286834793	0.00049242	0.055256586	0.000140691	0.000879322	0	0.090622912	D12	Decaf_ABX	M15
	0.482667176	0.000215018	0.178345319	0.064624794	0.212748166	0	0.016771388	0.034402848	0	0	0.010225291	D12	Decaf_ABX	M16
	0.486952267	0.000543656	0.11384147	0.102886811	0.197890617	0	0.012911819	0.057573122	0.000244645	0	0.027155594	D12	Decaf_ABX	M17
	0.46972855	0.000539467	0.054608764	0.08560359	0.288810966	0	0.022118143	0.047227876	0	0	0.031362644	D12	Decaf_ABX	M18
Mean	0.336654718	0.000281093	0.091317501	0.179357005	0.268652047	0.00008207	0.022890719	0.038057687	0.000938277	0	0.061768877
SEM	0.184540335	0.000189032	0.059941551	0.149272419	0.058118741	0.000183514	0.014758918	0.031457496	0.001403187	0	0.061533026
	0.453178328	0.093572241	0.18245165	0.011518771	0.002026451	0.100575939	0.025490614	0.080027019	0.016958191	0	0.034200796	D12	Decaf	M19
	0.46065338	0.154099034	0.028823857	0.027238839	0.003287446	0.138307552	0.051806628	0.040770202	0.069799524	0	0.025213537	D12	Decaf	M20
	0.495948259	0.125622979	0.151987826	0.02065817	0.00194027	0.064066958	0.027468138	0.057523302	0.035571619	0	0.019212479	D12	Decaf	M21
	0.390318463	0.300255308	0.03940473	0.009271701	0.001444504	0.113343187	0.021062886	0.03628057	0.060635582	0.015083311	0.012899758	D12	Decaf	M22
	0.373906361	0.402104516	0.01596122	0.008689998	0.008157957	0.061302908	0.017557342	0.016138567	0.059233861	0.019153464	0.017793805	D12	Decaf	M23
	0.453457887	0.210273118	0.148700588	0.006490697	0.000712704	0.028304528	0.021533841	0.06959045	0.026370046	0.018275766	0.016290376	D12	Decaf	M24
Mean	0.437910446	0.214321199	0.094554979	0.013978029	0.002928222	0.084316845	0.027486575	0.050055018	0.044761471	0.00875209	0.020935125
SEM	0.042272883	0.107034283	0.067694427	0.007446411	0.002462328	0.036739992	0.011333855	0.021455373	0.019510945	0.008839029	0.006991174
	0.505537708	0.001752297	0.027115674	0.041583358	0.329274594	0	0.069709972	0.014782198	0.000808752	0	0.009435446	D12	Control_ABX	M25
	0.451305243	0.000850759	0.064881565	0.087605785	0.318497291	0	0.026172032	0.033716921	0.000268661	0	0.016701742	D12	Control_ABX	M26
	0.476378334	0.000653468	0.048332446	0.061547026	0.346725398	0	0.02231473	0.02959969	0	0	0.014448908	D12	Control_ABX	M27
	0.457540603	0.000163778	0.199590555	0.049979528	0.175624403	0	0.033629043	0.067339975	0.001692371	0	0.014439743	D12	Control_ABX	M28
	0.455939454	0.000658111	0.128375562	0.075397609	0.242294614	6.58E-05	0.047625315	0.039749918	0.002105956	0	0.007787649	D12	Control_ABX	M29
	0.595006935	0	0.094565629	0.065313327	0.176522507	0	0.031647964	0.020047913	0.001891313	0	0.015004413	D12	Control_ABX	M30
Mean	0.490284713	0.000679736	0.093810239	0.063571106	0.264823135	1.09667E-05	0.038516509	0.034206103	0.001127842	0	0.01296965
SEM	0.05027252	0.00056407	0.057355718	0.01523623	0.070715198	2.45222E-05	0.016030962	0.016969522	0.000813462	0	0.003208371
	0.50119961	0.126517329	0.065396584	0.03266266	0.001116469	0.099864598	0.030596004	0.043969879	0.038791363	0.038933891	0.020951612	D12	Control	M31
	0.426374592	0.095531007	0.234684911	0.011486317	0.000815968	0.041551594	0.023600301	0.110971629	0.021968366	0.019645995	0.01336932	D12	Control	M32
	0.412196073	0.221401638	0.125757379	0.003302561	0.00111819	0.066285268	0.018515148	0.041633078	0.072370303	0.019243271	0.01817709	D12	Control	M33
	0.522369681	0.127130934	0.129785196	0.008318511	0.000793542	0.07927213	0.023724176	0.057189766	0.010097141	0.029908332	0.01141059	D12	Control	M34
	0.49638076	0.117722603	0.151424346	0.005876401	0.00249066	0.076704545	0.046038294	0.047984122	0.00860056	0.011791719	0.03498599	D12	Control	M35
	0.245704425	0.148305189	0.213262665	0.159423148	0.1656354	0	0.060248983	0.000320473	0	0	0.007099717	D12	Control	M36
Mean	0.471704143	0.137660702	0.141409683	0.01232929	0.001266966	0.072735627	0.028494785	0.060349695	0.030365547	0.023904642	0.01977892
SEM	0.093278365	0.039821383	0.056658409	0.055653492	0.061259178	0.032190155	0.014712647	0.032524365	0.024354391	0.012414395	0.008946847
