# Supplementary material for: Coffee Consumption Modulates Amoxicillin-Induced Dysbiosis in the Murine Gut Microbiome
Source: Front Microbiol. 2021 Jun 30;12:637282. doi: 10.3389/fmicb.2021.637282 (PMC8278525; doi:10.3389/fmicb.2021.637282)
Supplement: Supplementary file 8 [file Data_Sheet_2.CSV]

	Bacteroidetes	Firmicutes	Verrucomicrobia	Proteobacteria	Actinobacteria	Tenericutes	Other
	0.429151261	0.491701649	0.035751022	0.012565678	0.030552389	0.000278002	0	SP001	D0	Caf_ABX
	0.451527883	0.486443464	0.042483234	0.007489366	0.008507085	0.003548968	0	SP002	D0	Caf_ABX
	0.485736364	0.460557666	0.025726061	0.013523086	0.01345869	0.000998133	0	SP003	D0	Caf_ABX
	0.392598237	0.506672472	0.057559595	0.007053445	0.032807228	0.003309024	0	SP004	D0	Caf_ABX
	0.496201478	0.454469768	0.022617685	0.00579318	0.015506296	0.005411593	0	SP005	D0	Caf_ABX
	0.44194464	0.503267974	0.021300419	0.013801005	0.012655261	0.007030701	0	SP006	D0	Caf_ABX
Mean	0.449526644	0.483852166	0.034239669	0.010037627	0.018914492	0.003429404
SEM	0.034658273	0.019883109	0.012838975	0.003319558	0.009285494	0.002337007
	0.363440631	0.554977617	0.040567043	0.008079301	0.031336602	0.001598806	0	SP007	D0	Caf
	0.425666641	0.510456873	0.021519211	0.013446353	0.028406367	0.000504554	0	SP008	D0	Caf
	0.270572299	0.65098667	0.022011514	0.011298218	0.044669519	0.00046178	0	SP009	D0	Caf
	0.465624399	0.47690139	0.024764529	0.00932274	0.022105465	0.001281476	0	SP010	D0	Caf
	0.382032138	0.576305036	0.013119489	0.01222847	0.013488186	0.002826681	0	SP011	D0	Caf
	0.34752122	0.606593677	0.021675483	0.011120679	0.012965924	0.000123016	0	SP012	D0	Caf
Mean	0.375809555	0.562703544	0.023942878	0.01091596	0.025495344	0.001132719
SEM	0.061399316	0.057816764	0.008255595	0.001774758	0.010976436	0.000910414
	0.393635923	0.564852205	0.027216928	0.00573413	0.006137942	0.002422872	0	SP013	D0	Decaf_ABX
	0.378711878	0.562199037	0.024277689	0.017154896	0.016853933	0.000802568	0	SP014	D0	Decaf_ABX
	0.39842801	0.570346552	0.012147195	0.009646302	0.008717399	0.000714541	0	SP015	D0	Decaf_ABX
	0.490667383	0.478179133	0.009265476	0.016785283	0.004028468	0.001074258	0	SP016	D0	Decaf_ABX
	0.465286997	0.475595471	0.032253026	0.013978914	0.009761812	0.00312378	0	SP017	D0	Decaf_ABX
	0.400900901	0.517946518	0.052981553	0.009152009	0.016302016	0.002717003	0	SP018	D0	Decaf_ABX
Mean	0.421271849	0.528186486	0.026356978	0.012075256	0.010300262	0.00180917
SEM	0.041362192	0.040104254	0.014391732	0.004208445	0.004803251	0.000973015
	0.518105609	0.424250281	0.028692421	0.020222971	0.005531069	0.003197649	0	SP019	D0	Decaf
	0.411657242	0.512570683	0.026446281	0.026359287	0.022966507	0	0	SP020	D0	Decaf
	0.449367673	0.462106526	0.001292347	0.015415859	0.070802179	0.001015416	0	SP021	D0	Decaf
	0.459631435	0.502024626	0.001322205	0.014544253	0.017684489	0.004792992	0	SP022	D0	Decaf
	0.460393448	0.475877029	0.000673199	0.011070387	0.050714339	0.001271598	0	SP023	D0	Decaf
	0.415465184	0.490592875	0.000840499	0.014805715	0.077907804	0.000387923	0	SP024	D0	Decaf
Mean	0.452436765	0.47790367	0.009877825	0.017069745	0.040934398	0.001777596
SEM	0.035276895	0.029088891	0.012528702	0.004940816	0.027299461	0.001685089
	0.611384536	0.333765056	0.001198031	0.017808574	0.033512498	0.002331304	0	SP025	D0	Control_ABX
	0.472206283	0.478159518	0.000466217	0.019868025	0.025892985	0.003406972	0	SP026	D0	Control_ABX
	0.516161844	0.406607896	0.001017179	0.025730862	0.042533153	0.007949066	0	SP027	D0	Control_ABX
	0.477134763	0.46789424	0.000505868	0.026878457	0.02519223	0.002394442	0	SP028	D0	Control_ABX
	0.475332044	0.498430792	0.001406011	0.010796154	0.010695724	0.003339275	0	SP029	D0	Control_ABX
	0.56923161	0.411292305	0.001338469	0.008522494	0.008249338	0.001365784	0	SP030	D0	Control_ABX
Mean	0.520241847	0.432691635	0.000988629	0.018267428	0.024345988	0.003464474
SEM	0.053081949	0.055607178	0.000375773	0.006872758	0.011995409	0.002119909
	0.528768393	0.455798865	0.000996408	0.007113892	0.003962461	0.003359981	0	SP031	D0	Control
	0.658441778	0.302898428	0.000718269	0.011027548	0.025266182	0.001647794	0	SP032	D0	Control
	0.451369388	0.456839648	0.000875242	0.011888698	0.078042376	0.000984647	0	SP033	D0	Control
	0.388341996	0.398564692	0.179516745	0.033507727	6.88E-05	0	0	SP034	D0	Control
	0.447766269	0.49986922	0.000758527	0.01891086	0.030210295	0.002484829	0	SP035	D0	Control
	0.554066986	0.41061331	0.000753951	0.021719588	0.011048282	0.001797883	0	SP036	D0	Control
Mean	0.504792468	0.420764027	0.03060319	0.017361386	0.024766399	0.001712522
SEM	0.087823363	0.062282513	0.066596232	0.008729052	0.026138023	0.001063374
	0.248151613	0.625554516	0.012946253	0.005462172	0.105109093	0.002776353	0	SP037	D5	Caf_ABX
	0.230227279	0.684432391	0.013560121	0.007870766	0.05854435	0.005365092	0	SP038	D5	Caf_ABX
	0.300124224	0.59552795	0.045745342	0.00568323	0.052453416	0.000465839	0	SP039	D5	Caf_ABX
	0.248880028	0.688987921	0.009827606	0.00387006	0.047144365	0.00129002	0	SP040	D5	Caf_ABX
	0.256049233	0.654202993	0.004895333	0.004848711	0.079467574	0.000536156	0	SP041	D5	Caf_ABX
	0.320168897	0.589248577	0.014431864	0.00848686	0.065899208	0.001764595	0	SP042	D5	Caf_ABX
Mean	0.267266879	0.639659058	0.016901087	0.006036967	0.068103001	0.002033009
SEM	0.031831499	0.039448751	0.013285726	0.001629302	0.019489325	0.001682063
	0.501470161	0.398994482	0.058316393	0.015972121	0.024702338	0.000544504	0	SP043	D5	Caf
	0.428666696	0.522273596	0.020873161	0.009469613	0.017383186	0.001333748	0	SP044	D5	Caf
	0.366649717	0.551706604	0.016335092	0.015381682	0.047861183	0.002065722	0	SP045	D5	Caf
	0.373546078	0.564245949	0.026319714	0.010512973	0.022218908	0.003156377	0	SP046	D5	Caf
	0.333410943	0.588963912	0.036577416	0.004377183	0.035203725	0.001466822	0	SP047	D5	Caf
	0.419935054	0.518689114	0.035973377	0.007576979	0.015384261	0.002441215	0	SP048	D5	Caf
Mean	0.403946442	0.52414561	0.032399192	0.010548425	0.0271256	0.001834731
SEM	0.054264916	0.060916802	0.013722235	0.004099912	0.01123938	0.000838546
	0.422165821	0.528764805	0.012690355	0.014382403	0.017766497	0.004230118	0	SP049	D5	Decaf_ABX
	0.597848121	0.357742086	0.018150632	0.016716046	0.004210198	0.005332918	0	SP050	D5	Decaf_ABX
	0.361066487	0.611934498	0.011452557	0.00510442	0.008317355	0.002124683	0	SP051	D5	Decaf_ABX
	0.577666428	0.331042711	0.071725125	0.004772131	0.010785016	0.00400859	0	SP052	D5	Decaf_ABX
	0.54452364	0.397315277	0.027488715	0.008695652	0.021335234	0.000641483	0	SP053	D5	Decaf_ABX
	0.399691952	0.50432317	0.07109602	0.005670879	0.012566948	0.006651031	0	SP054	D5	Decaf_ABX
Mean	0.483827075	0.455187091	0.035433901	0.009223589	0.012496875	0.003831471
SEM	0.092593815	0.100543761	0.025958463	0.004698116	0.005700267	0.001978371
	0.424558711	0.464313124	0.018967219	0.021576582	0.065387567	0.005196799	0	SP055	D5	Decaf
	0.485028738	0.415781944	0.055191627	0.012248074	0.031297844	0.000451773	0	SP056	D5	Decaf
	0.547076391	0.401956932	0.000550141	0.01654354	0.030179189	0.003693807	0	SP057	D5	Decaf
	0.508819763	0.437807246	0.000929483	0.014665179	0.035960673	0.001817656	0	SP058	D5	Decaf
	0.547278982	0.407214345	0.001485613	0.015142827	0.025359675	0.003518557	0	SP059	D5	Decaf
	0.540634006	0.433763082	0.002123464	0.006400728	0.013013803	0.004064917	0	SP060	D5	Decaf
Mean	0.508899432	0.426806112	0.013207925	0.014429488	0.033533125	0.003123918
SEM	0.044008951	0.021209478	0.019862268	0.004570451	0.015940994	0.001555073
	0.368744174	0.597923564	0.000385716	0.017067918	0.007778599	0.008100029	0	SP061	D5	Control_ABX
	0.382643323	0.5778647	0.001036782	0.006032187	0.030561512	0.001861495	0	SP062	D5	Control_ABX
	0.434446774	0.415876777	0.000569632	0.03228673	0.114085855	0.002734233	0	SP063	D5	Control_ABX
	0.466551127	0.500965586	0.003070067	0.017578609	0.004852686	0.006981926	0	SP064	D5	Control_ABX
	0.551162007	0.381441563	0.00148198	0.030751095	0.034085551	0.001077804	0	SP065	D5	Control_ABX
	0.398202895	0.550278678	0.001038422	0.012037214	0.037912985	0.000529807	0	SP066	D5	Control_ABX
Mean	0.43362505	0.504058478	0.001263767	0.019292292	0.038212865	0.003547549
SEM	0.061864276	0.080844301	0.000881801	0.009456133	0.036220447	0.002922062
	0.46786049	0.483769918	0.000419318	0.011370924	0.034038775	0.002540575	0	SP067	D5	Control
	0.493135914	0.436513781	0.00063118	0.010467073	0.057805596	0.001446455	0	SP068	D5	Control
	0.44317205	0.501317066	0.000415916	0.010120616	0.0434216	0.001552752	0	SP069	D5	Control
	0.547766087	0.360437633	0.00055276	0.006747484	0.080645776	0.003850259	0	SP070	D5	Control
	0.316116125	0.365426149	0.287221224	0.031191034	4.55E-05	0	0	SP071	D5	Control
	0.56137384	0.386020012	0.005677357	0.022145719	0.020897506	0.003885567	0	SP072	D5	Control
Mean	0.471570751	0.422247427	0.049152959	0.015340475	0.039475792	0.002212601
SEM	0.080954486	0.055680768	0.106484143	0.008545421	0.02574225	0.001384816
	0.649641758	0.108343004	0.001034361	0.152114133	0.052134316	0.036732428	0	SP073	D7	Caf_ABX
	0.596583196	0.143773104	0.075144629	0.11948372	0.054927842	0.010087509	0	SP074	D7	Caf_ABX
	0.741006043	0.104265908	0.010913615	0.110735869	0.024244579	0.008833985	0	SP075	D7	Caf_ABX
	0.659681523	0.106529728	0.033581457	0.127051729	0.069725808	0.003429756	0	SP076	D7	Caf_ABX
	0.367165386	0.434077511	0.005341903	0.159129121	0.014323111	0.019962968	0	SP077	D7	Caf_ABX
	0.642202403	0.07948305	0.070894752	0.116045254	0.064453528	0.026921012	0	SP078	D7	Caf_ABX
Mean	0.609380052	0.162745384	0.032818453	0.130759971	0.046634864	0.017661276
SEM	0.116465771	0.122782569	0.030240434	0.018344851	0.020392352	0.011493248
	0.501782454	0.438505347	0.041300756	0.009520911	0.00795583	0.000934701	0	SP079	D7	Caf
	0.386169804	0.555628121	0.031002689	0.010679985	0.01308106	0.00343834	0	SP080	D7	Caf
	0.437975993	0.505898179	0.031477649	0.013596854	0.006167219	0.004884106	0	SP081	D7	Caf
	0.429929748	0.509144864	0.027172158	0.004219154	0.025698482	0.003835594	0	SP082	D7	Caf
	0.397330699	0.490111086	0.061087478	0.013023931	0.034172698	0.004274107	0	SP083	D7	Caf
	0.320820098	0.520200562	0.053815662	0.069251569	0.028220408	0.005407818	0.002283884	SP084	D7	Caf
Mean	0.412334799	0.503248027	0.040976065	0.020048734	0.01921595	0.003795778	0.000380647
SEM	0.055155245	0.035206658	0.012580843	0.022215151	0.010657582	0.001433355	0.000851153
	0.645107035	0.036116281	0.001910809	0.245787761	0.001602293	0.069475821	0	SP085	D7	Decaf_ABX
	0.61225715	0.018371317	0.002185346	0.285343772	0.000792488	0.08066569	0.000384237	SP086	D7	Decaf_ABX
	0.7392919	0.023148284	0.007383378	0.201479611	0.003581599	0.025115228	0	SP087	D7	Decaf_ABX
	0.533373114	0.049612139	0.283283608	0.111704032	0.020271077	0.001756031	0	SP088	D7	Decaf_ABX
	0.608339411	0.079433172	0.211874222	0.089685842	0.002731186	0.007936167	0	SP089	D7	Decaf_ABX
	0.683251122	0.018951897	0.155490858	0.12016467	0.019285688	0.002855765	0	SP090	D7	Decaf_ABX
Mean	0.636936622	0.037605515	0.110354704	0.175694281	0.008044055	0.031300784	6.40395E-05
SEM	0.064343698	0.021690448	0.112776825	0.073231063	0.008347614	0.032042694	0.000143197
	0.476928135	0.473350352	0.015490833	0.007890462	0.025934091	0.000406127	0	SP091	D7	Decaf
	0.535580524	0.406897039	0.018985702	0.01276706	0.022919464	0.002850211	0	SP092	D7	Decaf
	0.421375166	0.522430437	0.024678213	0.007666099	0.020892485	0.0029576	0	SP093	D7	Decaf
	0.303431484	0.686525146	0.004412996	0	0.003956479	0.001673895	0	SP094	D7	Decaf
	0.666244888	0.279210068	0.001943195	0.025690851	0.025916804	0.000994193	0	SP095	D7	Decaf
	0.542969675	0.39857521	0.00232443	0.031982438	0.021242709	0.002905538	0	SP097	D7	Decaf
Mean	0.491088312	0.461164709	0.011305895	0.014332818	0.020143672	0.001964594	0
SEM	0.112269451	0.125604686	0.008861442	0.011063034	0.007509514	0.001009188	0
	0.815519194	0.01618698	0.000253837	0.162357949	0.002694576	0.002987464	0	SP098	D7	Control_ABX
	0.723832985	0.034452203	0.000620281	0.231010527	0.007744657	0.002339347	0	SP099	D7	Control_ABX
	0.752793067	0.114947014	0.014643063	0.111558367	0.005257537	0.000800953	0	SP100	D7	Control_ABX
	0.693415115	0.051055107	0.000286023	0.22719761	0.000413144	0.027633001	0	SP101	D7	Control_ABX
	0.705946145	0.032221303	0.001507214	0.21439206	0	0.045933278	0	SP102	D7	Control_ABX
	0.673791596	0.053365529	4.29E-05	0.216419723	0.00062867	0.055751618	0	SP103	D7	Control_ABX
Mean	0.727549684	0.050371356	0.00289222	0.193822706	0.002789764	0.022574277	0
SEM	0.046388739	0.031440058	0.005276271	0.043181775	0.002850478	0.022132717	0
	0.492726632	0.458599688	0.000604017	0.015402426	0.023934162	0.008733075	0	SP104	D7	Control
	0.596364608	0.352044908	0.001069233	0.032210639	0.011226945	0.007083667	0	SP105	D7	Control
	0.559519759	0.392213095	0.000729111	0.023404462	0.016939678	0.007193895	0	SP106	D7	Control
	0.59021591	0.353238654	0.001388743	0.025154596	0.023294204	0.006707892	0	SP107	D7	Control
	0.415399195	0.373963516	0.148756219	0.061881071	0	0	0	SP108	D7	Control
	0.507355011	0.413358671	0.001513232	0.027730856	0.048458615	0.001583615	0	SP109	D7	Control
Mean	0.526930186	0.390569755	0.025676759	0.030964008	0.020642267	0.005217024	0
SEM	0.063087947	0.037201365	0.055043763	0.014724871	0.014832842	0.003224817	0
	0.561798513	0.179546991	0.196450304	0.054597701	0.002332657	0.005273834	0	SP110	D10	Caf_ABX
	0.42906489	0.368523316	0.172989144	0.028219837	0.001048606	0.000154207	0	SP111	D10	Caf_ABX
	0.450225062	0.144743188	0.296037296	0.106944779	0.000321518	0.001728157	0	SP112	D10	Caf_ABX
	0.440848478	0.419872551	0.116709936	0.016108095	0.004218787	0.002242152	0	SP113	D10	Caf_ABX
	0.505379222	0.164802227	0.215222395	0.081812343	0.032783814	0	0	SP114	D10	Caf_ABX
	0.573384918	0.105655859	0.26194424	0.026928273	0.021954065	0.010132646	0	SP115	D10	Caf_ABX
Mean	0.493450181	0.230524022	0.209892219	0.052435171	0.010443241	0.003255166	0
SEM	0.05771218	0.118859225	0.058287017	0.032648718	0.012428691	0.003534232	0
	0.390358578	0.542181223	0.036185092	0.016217825	0.010385359	0.004671924	0	SP116	D10	Caf
	0.291182836	0.624601494	0.03497545	0.012170433	0.030740232	0.006236474	0	SP117	D10	Caf
	0.352589483	0.59447825	0.030133128	0.012462466	0.00789201	0.002444663	0	SP118	D10	Caf
	0.403657532	0.531192685	0.037585391	0.010100742	0.008452726	0.009010925	0	SP119	D10	Caf
	0.392489583	0.519378483	0.052788795	0.012575933	0.01767157	0.005095637	0	SP120	D10	Caf
	0.472265792	0.424117116	0.057464708	0.015447502	0.023622796	0.007082086	0	SP121	D10	Caf
Mean	0.383757301	0.539324875	0.041522094	0.013162484	0.016460782	0.005756952	0
SEM	0.054606267	0.063323211	0.009980429	0.00207159	0.008476701	0.002047769	0
	0.513730526	0.075997261	0.270296182	0.13412087	0.002705016	0.003150146	0	SP122	D10	Decaf_ABX
	0.495633485	0.359713796	0.126180047	0.011290366	0.001169845	0.00601246	0	SP123	D10	Decaf_ABX
	0.428783967	0.013827506	0.402572966	0.150899225	0.003916335	0	0	SP124	D10	Decaf_ABX
	0.587476759	0.204462304	0.169435614	0.036826006	0.001259521	0.000539795	0	SP125	D10	Decaf_ABX
	0.420942826	0.360908601	0.163177759	0.050048056	0.000375067	0.004547692	0	SP126	D10	Decaf_ABX
	0.59047935	0.126057389	0.218803561	0.057416929	0.005252391	0.00199038	0	SP127	D10	Decaf_ABX
Mean	0.506174486	0.190161143	0.225077688	0.073433575	0.002446363	0.002706746	0
SEM	0.067254869	0.133131235	0.091557847	0.051135739	0.0017044	0.002123235	0
	0.323564345	0.606330967	0.003038422	0.018506754	0.045300113	0.003259398	0	SP128	D10	Decaf
	0.412258082	0.518389837	0.004695855	0.018294835	0.037865422	0.008495969	0	SP129	D10	Decaf
	0.322638972	0.599678067	0.002491676	0.009812353	0.064871778	0.000507155	0	SP130	D10	Decaf
	0.440403458	0.510489914	0.001037464	0.018213256	0.02573487	0.004121037	0	SP131	D10	Decaf
	0.479221783	0.474515955	0.002856273	0.019080842	0.021211341	0.003113806	0	SP132	D10	Decaf
	0.398076834	0.568994143	0.001706406	0.010930222	0.018009501	0.002282894	0	SP133	D10	Decaf
Mean	0.396027246	0.546399814	0.002637683	0.015806377	0.035498838	0.003630043	0
SEM	0.057438272	0.048617877	0.001147006	0.003866628	0.01617498	0.002445725	0
	0.431828758	0.152008686	0.280772895	0.122471138	0.012719094	0.000199428	0	SP134	D10	Control_ABX
	0.580898785	0.075840072	0.281540774	0.05093251	0.009223518	0.001564341	0	SP135	D10	Control_ABX
	0.452436843	0.34956964	0.167728594	0.023306506	0.004778672	0.002179745	0	SP136	D10	Control_ABX
	0.537844091	0.133221587	0.216960196	0.092780585	0.016879928	0.002313613	0	SP137	D10	Control_ABX
	0.398370274	0.286158192	0.199456758	0.111321165	0.003194263	0.001499348	0	SP138	D10	Control_ABX
	0.443209521	0.137644499	0.279063671	0.137461008	0.002621301	0	0	SP139	D10	Control_ABX
Mean	0.474098045	0.189073779	0.237587148	0.089712152	0.008236129	0.001292746	0
SEM	0.063789567	0.095868344	0.045234292	0.040296897	0.005239082	0.000895537	0
	0.442596797	0.511658587	0.000889734	0.019604835	0.018285574	0.006964472	0	SP140	D10	Control
	0.514882398	0.423437175	0.000693818	0.02417956	0.033129813	0.003677236	0	SP141	D10	Control
	0.49449997	0.419244189	0.001005382	0.029747472	0.053728783	0.001774203	0	SP142	D10	Control
	0.487391957	0.469462104	0.000714337	0.029930709	0.008143439	0.004357454	0	SP143	D10	Control
	0.467330429	0.487271596	0.001046558	0.022543418	0.015047802	0.006760197	0	SP144	D10	Control
	0.411353993	0.37157384	0.153427502	0.063644664	0	0	0	SP145	D10	Control
Mean	0.469675924	0.447107915	0.026296222	0.031608443	0.021389235	0.00392226	0
SEM	0.034433376	0.047119897	0.056854991	0.014798914	0.017637481	0.002501887	0
	0.611960983	0.146100954	0.215340334	0.024705506	0.00077288	0.001119343	0	SP146	D12	Caf_ABX
	0.612889404	0.093028531	0.267088416	0.025783849	0.000932554	0.000277246	0	SP147	D12	Caf_ABX
	0.533482517	0.131468531	0.279664336	0.053594406	0.001426573	0.000363636	0	SP148	D12	Caf_ABX
	0.535280667	0.081961934	0.312131654	0.060609964	0.000483076	0.009532704	0	SP149	D12	Caf_ABX
	0.54920808	0.113623321	0.30732813	0.027717204	0.002008493	0.000114771	0	SP150	D12	Caf_ABX
	0.507501273	0.137334012	0.317286224	0.03302127	0.001684359	0.003172862	0	SP151	D12	Caf_ABX
Mean	0.558387154	0.117252881	0.283139849	0.037572033	0.001217989	0.002430094	0
SEM	0.040142308	0.023391564	0.035256381	0.014199757	0.000533166	0.003341221	0
	0.414942028	0.478097424	0.053777057	0.022120217	0.021803648	0.009259626	0	SP152	D12	Caf
	0.487278895	0.422970681	0.05732978	0.01289072	0.015604555	0.00392537	0	SP153	D12	Caf
	0.44472653	0.456426955	0.055963353	0.0177714	0.024339092	0.00077267	0	SP154	D12	Caf
	0.441359089	0.493216052	0.029435438	0.01213062	0.021156721	0.002702081	0	SP155	D12	Caf
	0.418731732	0.488943957	0.043207523	0.018045495	0.027576566	0.003494726	0	SP156	D12	Caf
	0.473625575	0.416832163	0.044490191	0.021772826	0.027585372	0.015693873	0	SP157	D12	Caf
Mean	0.446777308	0.459414539	0.047367224	0.017455213	0.023010992	0.005974724
SEM	0.026441162	0.030314788	0.009672653	0.003873808	0.004148987	0.005055925
	0.468507116	0.259463006	0.251589785	0.016074493	0.001741193	0.002624407	0	SP158	D12	Decaf_ABX
	0.397377122	0.02388097	0.374037954	0.200702954	0.004001	0	0	SP159	D12	Decaf_ABX
	0.537722908	0.031004889	0.286834793	0.14260842	0.001020013	0.000808976	0	SP160	D12	Decaf_ABX
	0.547161249	0.21842979	0.212697351	0.016767382	0.000812095	0.004132133	0	SP161	D12	Decaf_ABX
	0.589310448	0.194752994	0.197713261	0.012900247	0.001901089	0.00342196	0	SP162	D12	Decaf_ABX
	0.555073529	0.129191176	0.288676471	0.022107843	0.000490196	0.004460784	0	SP163	D12	Decaf_ABX
Mean	0.515858729	0.142787138	0.268591603	0.06852689	0.001660931	0.00257471
SEM	0.064123464	0.090235172	0.058155134	0.074875382	0.001157725	0.001655803
	0.464251465	0.485313443	0.002024507	0.025466169	0.017900906	0.005043509	0	SP164	D12	Decaf
	0.487105849	0.382575314	0.003282147	0.051723127	0.070126597	0.005186965	0	SP165	D12	Decaf
	0.51660643	0.418413544	0.00194027	0.027468138	0.035571619	0	0	SP166	D12	Decaf
	0.398732904	0.513274336	0.001441405	0.021319389	0.061444087	0.003787879	0	SP167	D12	Decaf
	0.382596358	0.528789312	0.008157957	0.017557342	0.059943249	0.002955782	0	SP168	D12	Decaf
	0.459446407	0.486338103	0.00071169	0.02150319	0.02877259	0.00322802	0	SP169	D12	Decaf
Mean	0.451456569	0.469117342	0.002926329	0.027506226	0.045626508	0.003367026
SEM	0.0470185	0.051848899	0.002462782	0.011283581	0.019188901	0.00172362
	0.547121066	0.051557972	0.329274594	0.069709972	0.000808752	0.001527644	0	SP170	D12	Control_ABX
	0.538549311	0.114260784	0.318283515	0.026534813	0.001051548	0.001320029	0	SP171	D12	Control_ABX
	0.537821226	0.091467841	0.346658278	0.022455597	0.001113101	0.000483957	0	SP172	D12	Control_ABX
	0.507229376	0.278699258	0.175523789	0.033609777	0.001882366	0.003055434	0	SP173	D12	Control_ABX
	0.530941055	0.176045069	0.242114031	0.04758982	0.002367435	0.00094259	0	SP174	D12	Control_ABX
	0.660320262	0.128483167	0.176522507	0.031647964	0.001891313	0.001134788	0	SP175	D12	Control_ABX
Mean	0.553663716	0.140085682	0.264729452	0.038591324	0.001519086	0.00141074
SEM	0.049278667	0.072467458	0.070705985	0.015958751	0.000559496	0.000804275
	0.532516762	0.392333389	0.001113507	0.030562202	0.039209647	0.004264493	0	SP176	D12	Control
	0.437311936	0.511471916	0.000814945	0.023884152	0.02300652	0.003510532	0	SP177	D12	Control
	0.414991429	0.485689055	0.001116825	0.018492546	0.073762402	0.005947743	0	SP178	D12	Control
	0.530354408	0.429719974	0.000793043	0.023845986	0.011840954	0.003445636	0	SP179	D12	Control
	0.502249283	0.421895602	0.002481967	0.051229349	0.014310091	0.005778329	0.000930738	SP180	D12	Control
	0.405127573	0.368840133	0.1656354	0.060396894	0	0	0	SP181	D12	Control
Mean	0.470425232	0.434991678	0.028659281	0.034735188	0.027021602	0.003824456	0.000155123
SEM	0.053060996	0.049689881	0.061260237	0.015535644	0.024054013	0.00197434	0.000346866
